# Supplementary material for: Quantifying blood-spinal cord barrier permeability after peripheral nerve injury in the living mouse
Source: Mol Pain. 2014 Sep 13;10:60. doi: 10.1186/1744-8069-10-60 (PMC4190293; doi:10.1186/1744-8069-10-60)
Supplement: Supplementary file 1 — Additional file 1: Before administration of contrast agent, there is no difference in normalized spine signal intensity. The normalized spine signal intensity in SNI (red) and control (blue) treatment groups before administration of contrast agent for the longitudinal study in CD-1 mice (left panel) and for the study of strain differences (right panel). The mean data is averaged over the thoracic and lumbar ROIs. The error bars illustrate 90% confidence intervals determined by bootstrap resampling of ROI intensity values. The black lines and grey shaded regions illustrate the mean and standard deviation of the combined data. (ZIP 346 KB) [file 12990_2014_668_MOESM1_ESM.zip]

Archive with 1 entries (1 files):
- 1379351923129362_add1.eps
